# Supplementary material for: Serial measurement of circulating cardiovascular-enriched microRNAs in patients with ischaemic heart disease – a five-year longitudinal study
Source: Biosci Rep. 2025 Dec 23;45(12):809–14. doi: 10.1042/BSR20253835 (PMC12865885; doi:10.1042/BSR20253835)
Supplement: online supplementary table 1. [file bsr-45-12-BSR20253835-s002.xlsx]

## Sheet: General-Info
Patient number	Gender	Date of Birth
P1	Male	1938-10-18
P2	Male	1967-05-23
P3	Female	1962-07-13
P4	Male	1952-06-29
P5	Male	1944-08-23
P6	Male	1951-11-27
P7	Male	1954-05-20
P8	Male	1937-02-08
P9	Male	1955-08-09
P10	Male	1952-10-15
P11	Male	1960-12-09
P12	Male	1955-04-05
P13	Male	1957-11-12
P14	Male	1956-10-04
P15	Male	1953-12-16
P16	Male	1960-10-18
P17 (Declined)	Female	1957-03-07
P18	Female	17/2/1951
P19	Female	1955-09-17
P20	Male	1966-07-10
P21	Male	1958-08-15
P22	Female	1944-08-23
P23 (Declined)	Male	1948-02-01
P24 (Died)	Female	1947-11-17
P25 (Declined)	Male	1945-01-07
P26	Male	1946-07-12
P27	Male	1937-09-29
P28 (Died)	Male	1936-01-01
P29 (Lost contact)	Male	1944-07-30
P30	Male	1961-01-10
P31	Female	1964-04-02
P32 (Declined)	Female	1966-03-24
P33	Male	1955-12-08
P34 (Declined)	Male	1964-06-14
P35	Male	1953-10-17
P36	Male	1955-12-19
P37	Male	1951-07-08
P38	Male	1959-08-21
P39	Male	1945-04-08
P40	Male	1942-09-28
P41	Male	1944-10-11
P42	Male	1941-12-02
P43	Male	1958-06-09
P44	Male	1953-03-15
P45	Male	1969-02-04
P46	Male	1971-08-12
P47	Male	1951-03-10
P48 (Declined)	Female	1939-11-08
P49	Male	1955-06-14
P50	Male	1945-09-25
P51	Male	1951-03-12
P52 (Died)	Male	1962-07-28
P53 (Declined)	Female	1952-09-06
P54	Male	1957-02-14
Average
Count of Females:	10
Count of Males:	44

## Sheet: Age
Patient number	Gender	Date of Birth	Age
			BASELINE	Accurate Age(Baseline)	6 Months	Accurate Age(6 Months)	12 Months	Accurate Age(12 Months)	24 Months	Accurate Age(24 Months)	36 Months	Accurate Age(36 Months)	48 Months	Accurate Age(48 Months)	60 Months	Accurate Age(60 Months)
P1	Male	1938-10-18	75	75 years 9 months	76	76 years 3 months	76	76 years 9 months
P2	Male	1967-05-23	47	47 years 2 months	47	47 years 9 months	48	48 years 3 months
P3	Female	1962-07-13	52	52 years 1 month	52	52 years 7 months	53	53 years 1 month
P4	Male	1952-06-29	62	62 years 2 months	61	61 years 8 months	62	62 years 2 months
P5	Male	1944-08-23	43	43 years	43	43 years 6 months	44	44 years
P6	Male	1951-11-27	62	62 years 10 months	63	63 years 4 months	63	63 years 10 months
P7	Male	1954-05-20	60	60 years 4 months	60	60 years 10 months	61	61 years 4 months
P8	Male	1937-02-08	77	77 years 7 months	78	78 years 1 month	78	78 years 7 months
P9	Male	1955-08-09	59	59 years 2 months	59	59 years 8 months	60	60 years 1 month
P10	Male	1952-10-15	61	61 years	61	61 years 6 months	62	62 years
P11	Male	1960-12-09	53	53 years 10 months	54	54 years 4 months	54	54 years 10 months
P12	Male	1955-04-05	59	59 years 7 months	60	60 years	60	60 years 6 months
P13	Male	1957-11-12	56	56 years	57	57 years 5 months	57	57 years 11 months
P14	Male	1956-10-04	57	57 years 1 month	57	57 years 7 months	58	58 years 1 month
P15	Male	1953-12-16	60	60 years 11 months	61	61 years 5 months	62	61 years 11 months
P16	Male	1960-10-18	54	54 years 1 month	54	54 years 8 months	55	55 years 1 month
P17 (Declined 48m)	Female	1957-03-07	57	57 years 11 months	58	58 years 5 months	58	58 years 11 months	60	60 years	61	61 years 5 months	61	61 years 11 months
P18	Female	17/2/1951	64	64 years	64	64 years 6 months	65	65 years	66	66 years 1 month	67	67 years 7 months	68	68 years	69	69 years 1 month
P19	Female	1955-09-17	59	59 years 5 months	59	59 years 11 months	60	60 years 5 months	60	61 years 7 months	62	62 years 11 months	63	63 years 5 months	64	64 years 5 months
P20	Male	1966-07-10	48	48 years 8 months	49	49 years 2 months	49	49 years 8 months	50	50 years 8 months	52	52 years 2 months	52	52 years 8 months	53	53 years 8 months
P21	Male	1958-08-15	56	56 years 7 months	57	57 years 2 months	57	57 years 7 months	58	58 years 8 months	60	60 years	60	60 years 7 months	61	61 years 7 months
P22	Female	1944-08-23	70	70 years 7 months	71	71 years 1 month	71	71 years 7 months	72	72 years 8 months	74	74 years	74	74 years 10 months	75	75 years 11 months
P23 (Declined 24m)	Male	1948-02-01	67	67 years 2 months	67	67 years 7 months	68	68 years 2 months	69	69 years 2 months
P24 (Died)	Female	1947-11-17	67	67 years 5 months
P25 (Declined)	Male	1945-01-07	70	70 years 5 months	70	70 years 11 months	71	71 years 5 months	72	72 years 5 months
P26	Male	1946-07-12	68	68 years 11 months	69	69 years 5 months	70	70 years	70	70 years 11 months	71	71 years 2 months	72	72 years 2 months	73	73 years 2 months
P27	Male	1937-09-29	77	77 years 10 months	78	78 years 4 months	78	78 years 10 months	79	79 years 10 months	81	81 years	81	81 years 11 months	83	83 years
P28 (Died 12m)	Male	1936-01-01	79	79 years 7 months	80	80 years 1 month	80	80 years 7 months
P29 (Lost contact 24m)	Male	1944-07-30	71	71 years 2 months	71	71 years 8 months	72	72 years 2 months	73	73 years 1 month
P30	Male	1961-01-10	54	54 years 9 months	55	55 years 3 months	55	55 years 9 months	56	56 years 10 months	57	57 years 9 months	58	58 years 9 months	59	59 years 9 months
P31	Female	1964-04-02	51	51 years 7 months	52	52 years 1 month	52	52 years 7 months	53	53 years 7 months	54	54 years 7 months	55	55 years 7 months	56	56 years 7 months
P32 (Declined 24m)	Female	1966-03-24	49	49 years 11 months	50	50 years 5 months	50	51 years	51	51 years 11 month
P33	Male	1955-12-08	60	60 years 4 months	60	60 years 10 months	61	61 years 4 months	62	62 years 4 months	63	63 years 4 months	64	64 years 10 months	66	66 years
P34 (Declined 24m)	Male	1964-06-14	52	52 years 1 month	52	52 years 8 months	53	53 years 1 month	54	54 years 2 months
P35	Male	1953-10-17	63	63 years 5 months	63	63 years 11 months	64	64 years 5 months	65	65 years 6 months	66	66 years 8 months	67	67 years 5 months	68	68 years 4 months
P36	Male	1955-12-19	61	61 years 5 months	61	61 years 11 months	62	62 years 5 months	63	63 years 5 months	64	64 years 7 months	65	65 years 5 months	66	66 years 6 months
P37	Male	1951-07-08	65	65 years 10 months	66	66 years 4 months	66	66 years 10 months	67	67 years 10 months	68	69 years	69	69 years 11 months	70	70 years 11 months
P38	Male	1959-08-21	57	57 years 9 months	58	58 years 3 months	58	58 years 9 months	59	59 years 10 months	60	60 years 11 months	61	61 years 11 months	62	62 years 10 months
P39	Male	1945-04-08	72	72 years 1 month	72	72 years 7 months	73	73 years 1 month	74	74 years 1 month	75	75 years 3 months	76	76 years 2 months	77	77 years 2 months
P40	Male	1942-09-28	74	74 years 8 months	75	75 years 2 months	75	75 years 8 months	76	76 years 10 months	77	77 years 10 months	78	78 years 10 months	79	79 years 9 monhts
P41	Male	1944-10-11	72	72 years 8 months	73	73 years 2 months	73	73 years 8 months	74	74 years 8 months	75	75 years 9 months	76	76 years 9 months	77	77 years 9 months
P42	Male	1941-12-02	75	75 years 6 months	76	76 years	76	76 years 6 months	77	77 years 7 months	78	78 years 8 months	79	79 years 6 months	80	80 years 6 months
P43	Male	1958-06-09	58	58 years 1 month	58	58 years 7 months	59	59 years 1 month	60	60 years 1 month	61	61 years 1 month	63	62 years	63	63 years 1 month
P44	Male	1953-03-15	64	64 years 4 months	64	64 years 10 months	65	65 years 4 months	66	66 years 4 months	67	67 years 6 months	68	68 years 5 months	69	69 years 4 months
P45	Male	1969-02-04	48	48 years 5 months	48	48 years 11 months	49	49 years 5 months	50	50 years 5 months	51	51 years 6 months	52	52 years 6 months	53	53 years 5 months
P46	Male	1971-08-12	45	45 years 11 months	46	46 years 6 months	46	46 years 11 months	47	47 years 11 months	49	49 years 3 months	50	50 years 2 months	51	51 years
P47	Male	1951-03-10	65	65 years 4 months	65	65 years 10 months	66	66 years 5 months	67	67 years 4 months	68	68 years 6 months	69	69 years 5 months	70	70 years 4 months
P48 (Declined 12m)	Female	1939-11-08	77	77 years 9 months	78	78 years 3 months	78	78 years 9 years
P49	Male	1955-06-14	62	62 years 2 months	62	62 years 8 months	63	63 years 2 months	64	64 years 1 month	65	65 years 2 months	66	66 years 2 months	67	67 years 1 month
P50	Male	1945-09-25	71	71 years 11 months	72	72 years 5 months	72	72 years 11 months	73	73 years 11 months	74	75 years 1 month	76	76 years	76	76 years 11 months
P51(Died 48m)	Male	1951-03-12	66	66 years 6 months	67	67 years	67	67 years 6 months	68	68 years 6 months	69	69 years 8 months	70	70 years 7 months
P52 (Died 36m)	Male	1962-07-28	55	55 years 4 months	55	55 years 10 months	56	56 years 4 months	57	57 years 4 months	58	58 years 4 months
P53 (Declined 12m)	Female	1952-09-06	65	65 years 3 monhts	65	65 years 10 months	66	66 years 3 monhts
P54 (48m)	Male	1957-02-14	60	60 years 5 months	61	61 years	61	61 years 4 months	62	62 years 7 months	63	63 years 7 months	65	64 years 6 months

## Sheet: Echo
Patient number	IVSd (cm)							FS (%)							MV E Vel (m/s)							MV E/A Ratio							E/e'							MV DecT (ms)							EF Biplane (%)
	BASELINE	6 MONTHS	12 MONTHS	24 MONTHS	36 MONTHS	48 MONTHS	60 MONHS	BASELINE	6 MONTHS	12 MONTHS	24 MONTHS	36 MONTHS	48 MONTHS	60 MONHS	BASELINE	6 MONTHS	12 MONTHS	24 MONTHS	36 MONTHS	48 MONTHS	60 MONHS	BASELINE	6 MONTHS	12 MONTHS	24 MONTHS	36 MONTHS	48 MONTHS	60 MONHS	BASELINE	6 MONTHS	12 MONTHS	24 MONTHS	36 MONTHS	48 MONTHS	60 MONHS	BASELINE	6 MONTHS	12 MONTHS	24 MONTHS	36 MONTHS	48 MONTHS	60 MONHS	BASELINE	6 MONTHS	12 MONTHS	24 MONTHS	36 MONTHS	48 MONTHS	60 MONHS
P1	1.2	1	1					13	16	20					0.53	0.48	0.66					0.7	0.71	0.87					N/A	N/A	14.68					242	268	226					37	41	42
P2	0.9	1	0.9					32	31	27					0.68	0.69	0.55					1.6	1.68	1.11					6.8		4.89					156		220					59	60	53
P3	0.9	1.1	1					47	33	29					0.88	0.73	0.81					0.93	0.85	0.96					8.52	8.53	8.82					254	230	240					66	56	N/A
P4	0.9	0.9	1.1					27	24	27					0.68	0.6	0.61					0.75	0.79	0.73					8.66	10.79	9.42					214	226	236					52	54	49
P5	0.8	1.06	0.9					33		33					0.77		0.77					1.25		1.2					10.95	N/A	7.85					189	N/A	207					62	54.8	54
P6	1	0.9	0.7					33	29	24					0.69	0.57	0.64					1.12	0.89	0.83					6.27	8.41	7					174	187	197					58	53	52
P7	0.8	0.8	0.8					30	32	30					0.54	0.48	0.41					1.09	1	0.9					5.66	6.42	4.98					258	288	287					57	59	52
P8	0.9	0.9	0.9					35	36	40					0.56	0.75	0.66					0.63	1.05	0.61					8.64	8.93	10.42					299	240	250					N/A	57	62
P9	0.9	0.9	0.9					53	35	30					0.76	0.69	0.68					1.22	0.91	0.87					11.26	11.77	10.5					263	212	146					59	63	53
P10	0.92	0.7	0.9						27	21					0.48	0.42	0.44					1.1	0.69	0.84					6.8	6.46	6.55					276	213	227					N/A	43	35
P11	1.1	0.9	0.9					28	29	29					0.92	0.68	0.71						1.18	1.06					N/A	6.86	7.21					N/A	222	219					59.3	53	64
P12	1.1	1	1.2					25	25	31					0.55	0.6	0.63					1.14	1.27	1.37					12.13	N/A	8.51					287	245	242					57	64	67
P13	1	1	1					28	21	23					0.92	0.67	0.47					1.34	1.34	0.72					10.89	9.02	6.7					179	241	376					56	49	54
P14	1.1	1.1	1.1					34	33	35					0.91	0.78	0.76					1.53	1.4	1.16					11.63	15.52	9.3					156	208	217					N/A	55	55
P15	0.8	0.7	0.8					32	31	30					0.49	0.8	0.72					0.85	1.6	1.29					N/A	7.52	8.21					217	156	188					59	56	59
P16	0.8	1	1					38	26	34					0.73	0.94	0.82					1.12	1.38	1.34					7.04	10.55	7.8					180	194	193					61	64	56
P17	0.7	0.7	0.8	0.7	0.7	0.8		27	27	26	22	25	23		0.7	0.55	0.84	0.63	0.57	0.56		0.86	0.68	0.85	0.76	0.79	0.78		N/A	9.28	13.46	9.83	8.85	8.16		235	221	225	239	308	323		51	50	53	48	57	53
P18	1	1.2	0.8	0.7	0.8	0.8	1	40	34	45	34	35	35	37	1.07	0.91	0.94	1.08	1.1	1.18	0.97	1.34	1.18	1.2	1.36	1.49	1.5	1.56	12.75	15.05	12.42	12.25	15.32	15.47	16.2	175	171	137	168	233	183	179	62	70	69	64	65	64	64
P19	0.8	0.8	0.6	0.7	0.8	0.8	0.7	45	33	31	35	32	39	31	0.51	0.68	0.79	0.45	0.48	0.5	0.57	1.02	1.15	1.44	0.82	0.95	0.83	0.74	5.02	7.05	8.41	4.82	5.23	5.17	7.86	391	206	186	327	260	275	251	66	64	53	54	61	66	57
P20	1	1.16	0.8	0.8	0.7	0.8	0.7	33	33.5	30	33	34	29	34	0.54	0.56	0.56	0.44	0.51	0.41	0.53	0.84	0.91	0.79	0.61	0.73	0.71	0.81	7.4	8	6.92	6.1	7.14	6.05	6.81	165	N/A	199	180	223	232	220	51	46.2	55	50	60	55	57
P21	1.1	0.9	0.9	0.9	1.1	0.9	1	32	41.9	37	37	25	40	40	0.91	0.88	0.75	0.82	0.59	0.81	0.79	1.29	1.12	1.13	1.06	0.88	0.94	0.8	8.27	8.04	9.08	11.83	8.37	11	12	190	186	193	196	238	281	253	60	60.5	64	57	50	65	66
P22	0.8	0.8	0.7	0.6	0.8	0.9	0.9	35	36	43	40	35	35	40	N/A	0.52	0.64	0.72	0.63	0.45	0.53	N/A	0.61	0.83	0.89	0.76	0.55	0.65	N/A	13.02	11.89	11.68	14.86	12.77	12.84	N/A	269	181	162	230	260	247	51	56	63	55	58	59	61
P23	1.22	0.9	0.8	1.1				N/A	39	27	21				0.72	0.91	0.8	0.73				0.92	1.13	1.04	0.92				9	9.47	10.04	7.52				N/A	186	199	177				57	64	59	53
P24
P25	0.8	0.9	0.8	0.9				36	37	34	34				0.87	0.82	0.88	0.82				1.41	1.26	1.6	1.29				8.42	9.46	9.93	8.81				208	213	219	172				57	58	58	63
P26	1.2	1.4	1.4	1.3	1.3	1.1	1.4	42	35	29	35	39	37	31	0.86	0.83	0.9	0.79	0.83	0.72	1.25	0.99	0.9	1.14	0.92	1.08	0.86	1.58	N/A	N/A	12.58	11.95	13.85	12.2	22.17	223	207	176	192	239	245	203	59	54	50	55	50	51	65
P27	1.1	1.3	1.1	1.1	1	1.3	N/A	26	25	22	22	22	20		0.66	0.58	0.63	0.39	0.54	0.61	0.56	1	1.19	1.5	0.49	1.22	1.64	1.62	7.85	1.03	12.68	7.59	8.61	9.98	9.6	285	193	157	300	222	163	208	57	39	42	40	46	41	40
P28	1.6	1.8	1.7					21	28	24					0.82	0.73	0.82					5.2	2.4	4.72					26.33	20.23	22.24					142	178	148					44	48	46
P29	1	1	1.1	1				29	39	32	28				0.55	0.55	0.63	0.51				0.87	0.77	0.85	0.7				9.03	7.28	15.38	10.65				281	263	325	290				57	49	50	54
P30	0.7	0.7	0.8	0.7	0.6	0.6	0.8	36	30	23	18	23	27	23	0.84	0.78	0.7	0.72	0.73	0.92	0.63	1.27	1.29	1.15	1.07	1.11	1.5	0.94	9.29	8.46	5.77	10.5	8.6	9.84	10.81	223	198	265	185	201	227	185	56	52	56	43	46	54	45
P31	1	0.8	0.9	0.7	0.8	0.9	0.8	30	24	29	22	32	22	29	0.95	0.78	0.92	0.88	0.94	0.88	0.85	1.33	1.19	1.33	1.23	1.49	1.16	1.42	13.12	12.64	13.1	13.15	11.03	13.68	15.33	203	185	214	180	195	222	217	53	56	59	46	46	46	48
P32	0.8	0.9	0.8	1.1				31	34	28	27				0.68	0.55	0.83	0.66				1.03	0.89	1.14	1.13				6.45	6.11	8.13	7.58				221	332	228	255				62	53	55	57
P33	1.2	1.2	1.1	1.4	1.4	1.4	1.6	33	20	28	28	25	28	23	0.83	1.04	0.85	1.03	0.82	0.7	0.93	1.22	N/A			0.92	0.86	N/A	10.43	N/A			11.21	16.31	N/A	180	170	126	202	232	233	N/A	51	33	45	40	50	39
P34	1	0.9	1.1	0.9				35	39	29	39				0.43	0.59	0.49	0.5				0.74	0.72	0.85	0.74				5.78	6.77	7.62	6.12				262	276	315	290				57	71	67	67
P35	1	0.8	0.9	1.1	0.9	1.1	1	34	30	39	35	36	36	30	0.64	0.7	0.69	0.63	0.77	0.58	0.62	1.16	1.14	1.24	1.09	1.27	0.91	1	6.2	8.3	8.51	9.68	9.27	8.19	N/A	246	165	204	260	217	240	201	59	55	62	65	N/A	55	N/A
P36	1.2	1.2	1.1	1.3	1.2	1.3	1.5	33	36	30	32	27	41	28	0.5	0.5	0.52	0.65	0.6	0.51	0.36	0.8	0.95	1.2	1.36	1.32	1.03	0.74	5.7	6.65	6.51	8.07	7.29	5.81	4.59	194	178	199	210	196	212	276	57	67	59	59	N/A	61	55
P37	0.8	0.9	0.8	0.8	1	0.9	0.9	29	28	27	35	19	29	27	0.63	0.88	0.74	0.71	0.65	0.57	0.65	1	1.21	1.12	1.11	0.93	1.04	0.97	7.51	10.54	8.4	8.29	9.83	9	7.61	201	161	205	206	256	248	221	56	52	53	N/A	56	50	46
P38	0.6	0.7	0.8	0.9	0.8	1	1.1	25	28	43	31	22	38	34	0.76	0.73	0.85	0.67	0.91	0.73	0.82	1.34	1.2	1.28	1.16	1.43	1.27	1.08	N/A	7.14	9.55	7.99	11.75	7.88	8.88	180	166	193	180	182	195	173	49	60	65	59	55	60	64
P39	1.1	1.2	1.4	1.4	1.4	1.3	1.4	29	27	34	30		32	40	0.82	0.74	0.87	0.78	0.82	0.85	0.96	2.69	1.98	2.03	1.7	1.93	1.72	2.76	14.81	9.96	18.21	22.51	15.84	14.94	18.96	218	182	190	178	200	207	191	55	52	52	56	56	51	58
P40	0.9	0.7	0.7	1.1	1.1	1	1	32	30	33	30	28	33	33	0.57	0.6	0.59	0.67	0.58	0.67	0.6	0.79	0.83	0.85	0.83	0.65	0.77	0.77	12.55	11.37	16.21	14.65	9.68	10.63	12.86	312	255	349	258	295	260	281	61	64	60	61	54	55	52
P41	0.8	0.7	0.8	0.9	0.9	0.8	1	32	35	34	27	22	36	N/A	0.73	0.77	0.55	0.62	0.83	0.72	0.75	1.46	1.52	1	1.02	1.32	1.22	1.53	9.22	9.46	8.25	6.84	12.51	9.59	9.71	210	218	268	218	172	248	240	58	64	55	55	51	59	50
P42	1.1	1	1	1.1	1.2	1.3	1	29	31	27	31	23	29	27	0.53	0.55	0.52	0.58	0.62	0.59	0.53	0.75	0.75	0.74	0.65	0.69	0.71	0.74	11.81	8.84	9.86	11.38	12.26	14.87	13.37	227	238	344	241	237	249	239	61	64	66	51	55	56	56
P43	0.8	0.8	0.8	0.9	0.8	0.8	1	27	36	30	29	35	33	26	0.6	0.53	0.52	0.56	0.48	0.5	0.54	1.09	0.89	0.95	1.04	0.88	0.89	0.9	9.49	4.95	8.29	8.75	7.32	7.21	8.26	221	266	235	259	277	217	240	55	54	50	57	59	54	52
P44	1.1	0.9	1.3	1.1	1.2	1.3	1	38	35	30	38	34	35	38	0.68	0.58	0.65	0.75	0.71	0.52	0.5	1.12	0.92	1.05	1.33	1.07	0.77	0.72	9.67	8.89	12.12	9.86	9.61	9.74	10	232	272	237	204	246	249	288	54	54	56	53	56	50	60
P45	0.9	0.9	0.9	1	1.1	1	1	39	42	38	35	30	36	39	0.78	0.72	0.71	0.7	0.69	0.64	0.56	1.67	1.5	1.54	1.23	1.39	1.23	0.88	7.4	N/A	7.61	6.87	7.83	7.3	8.3	219	207	232	227	186	179	230	58	64	52	62	59	56	64
P46	0.9	0.8	0.9	0.9		1.1	0.8	31	36	31	29		34	28	0.58	0.6	0.6	0.51	N/A	0.48	0.52	1.05	0.88	0.99	0.91	N/A	0.98	0.95	6.59	6.09	6.38	6.63		6.33	6.2	260	180	207	232	N/A	232	265	55	62	57	51	N/A		55
P47	0.9	0.9	1.1	1.1	0.9	1	1	35	27	31	30	31	29	27	0.72	0.52	0.63	0.48	0.57	0.7	0.68	2.43	1.27	1.4	1.04	1.14	1.56	1.36	12.57	N/A	14.07	8.38	8.68	10.49	8.12	149	202	241	245	223	212	222	62	50	58	54	58	64	58
P48	0.8	0.9	1					39	26	33					0.46	0.5	0.47					0.64	0.75	0.7					8.87	8.93	6.53					252	263	244					67	58	61
P49	0.9	1.1	0.9	1.2	1.2	1.2	N/A	18	25	28	25	24	31	N/A	0.34	0.35	0.62	0.69	0.45	0.58	0.44	0.52	0.58	0.99	0.9	0.55	0.92	0.71	12.26	13	9.87	12.03	8.81	10	5.78	328	421	288	257	370	275	347	40	47	47	40	53	50	47
P50	1.2	1.2	1.1	1.1	1.1	1.1	1.2	26	39	38	37	36	46	N/A	0.62	0.59	0.66	0.62	0.66	0.65	0.6	0.83	0.91	0.91	0.81	0.83	0.81	0.8	11.65	14.51	11.14	11.07	9.35	13.34	10.72	226	243	217	232	230	229	250	60	60	66	59	61	71	69
P51	0.8	0.9	0.8	1.2	0.9	1		32	28	40	27	31	26		0.63	0.73	0.73	0.66	0.51	0.67		0.8	0.87	0.91	0.88	0.74	1		10.82	8.24	6.43	6.25	7.47	11.22		257	258	288	261	323	268		49	64	58	62	57	N/A
P52	1.2	1.3	1.4	1.4	1.5			33	31	35	35	29			0.61	0.65	0.46	0.7	0.64			0.85	0.89	0.68	0.9	0.83			12.91	10.01	8.95	11.04	11.47			248	227	271	184	192			51	52	48	49	48
P53	1.1	1.1	0.9					25	32	34					0.69	0.82	0.78					0.79	0.95	0.81					13.41	15.31	13.58					250	208	223					51	60	60
P54	1.4	1.2	1.4	1.3	1.2	1.3		28	33	33	32	35	30		0.59	0.55	0.75	0.6	0.65	0.56		0.88	0.9	0.95	0.84	0.85	0.78		7.02	6.1	14.71	13.4	12.07	11.38		336	366	244	273	265	280		54	60	54	48	51	N/A
Average	0.97434	0.972075	0.967925	1.01176	1.01429	1.02857	1.03478	32.0196	31.1231	31.0943	30.6765	29.2222	32.4643	31.6667	0.682885	0.668269	0.683396	0.669118	0.674286	0.652143	0.6696	1.18353	1.07882	1.13	0.993636	1.04429	1.03357	1.08458	9.67065	9.35467	9.95519	9.8203	10.1468	10.3054	10.7383	229.88	225.2	227.226	224.706	237.429	237.286	234.458	56.106	56.0094	55.5769	54.1515	54.5385	55.4	56.0435
SR DEV	0.187591	0.211127	0.215526	0.225314	0.236822	0.210567	0.240471	6.80732	5.55767	5.58936	5.52526	5.59762	5.99062	5.60654	0.155265	0.145491	0.135049	0.151944	0.156428	0.165537	0.201917	0.69703	0.348113	0.57734	0.253831	0.321022	0.311534	0.477393	3.55516	3.33279	3.50062	3.3497	2.67031	3.07279	4.30863	51.4534	51.8806	51.9951	43.2943	45.5367	35.0733	39.7393	5.87685	7.66451	7.02753	7.20729	5.1243	7.57188	7.64245
		Pariticpants discontinued, dead or contact lost from the time point
	N/A	Data not available
[truncated: 14 more columns]

## Sheet: BMI
Patient number	Gender	BMI
		Baseline	6 Months	12 Months	24 Months	36 Months	48 Months	60 Months
P1	Male	24.17	23.89	24.07
P2	Male	34.46	32.59	33.01
P3	Female	38.83	38.67	39.38
P4	Male	33.69	34.3	33.87
P5	Male	31.62	31.16	31.34
P6	Male	27.48	28.34	29.08
P7	Male	25.91	24.37	25.63
P8	Male	28.82	30.41	30.84
P9	Male	28.08	29.13	30.37
P10	Male	34.39	34.39	34.64
P11	Male	24.21	24.24	24.21
P12	Male	36.02	35.22	34.75
P13	Male	25.28	25.38	27.02
P14	Male	28.37	29.5	30.5
P15	Male	25.47	25.26	24.61
P16	Male	26.93	28.44	28.92
P17	Female	32.55	33.32	64.89	36.88	37.56	37.9
P18	Female	29.25	30.12	30.9	31.94	33.24	34.02	33.81
P19	Female	31.95	32.77	32.81	32.15	32.69	32.69	32.58
P20	Male	28.32	27.34	28.02	28.22	26.86	28.39	28.32
P21	Male	27.31	28.6	29.28	29.96	27.89	28.67	28.54
P22	Female	25.76	26.46	26.39	25.98	25.47	24.47	24.07
P23	Male	31.74	31.28	30.66	31.98
P24		29.61
P25	Male	25.14	24.86	25.23	25.99
P26	Male	33	33.25	33	31.84	33.53	33.6	36.35
P27	Male	31.49	32.5	32.53	30.48	32.16	32.06	31.59
P28	Male	24.85	24.85	25.58
P29	Male	32.93	33.12	34.08	33.68
P30	Male	26.35	25.69	26.38	26.75	26.64	26.85	27.54
P31	Female	33.82	34.14	34.53	34.29	33.5	32.28	31.96
P32	Female	46.22	47.12	49.83	60.94
P33	Male	37.28	38.43	37.89	39.18	38.43	39.95	40.7
P34	Male	28.09	27.62	28.15	27.09
P35	Male	27.36	27.68	27.14	27.84	29.32	29.22	29.07
P36	Male	24.3	24.1	23.97	23.88	24.56	25.12	25.25
P37	Male	32.87	32.53	32.16	N/A	33.38	32.7	33.11
P38	Male	30.98	31.01	31.5	31.77	33.54	33.2	32.22
P39	Male	28.63	28.63	28.5	28.67	27.62	27.42	28.3
P40	Male	24.14	24.47	23.69	23.93	23.99	23.69	23.78
P41	Male	27.06	27.93	27.35	27.57	28.22	27.25	27.32
P42	Male	33.74	35.09	35.91	37.27	37.06	35.75	33.94
P43	Male	29.44	29.72	30.33	28.12	28.83	29.07	30.19
P44	Male	26.02	25.71	25.58	25.51	25.47	25.2	25.54
P45	Male	34.32	35.44	34.91	32.04	31.81	35.57	37.53
P46	Male	28.89	28.25	29.04	29.22	29.1	29.97	29.85
P47	Male	25.71	26.09	26.4	26.24	26.46	26.84	26.4
P48	Female	31.64	31.19	31.97
P49	Male	41.52	42.47	43.77	42.5	40.82	43.17	41.61
P50	Male	27.69	27.56	28.33	26.92	27.79	28.23	27.66
P51	Male	42.95	43.89	42.42	39.81	39.72	38.3
P52	Male	38.86	40.83	41.64	41.71	42.69
P53	Female	38.36	39.6	39.4
P54	Male	36.04	37.9	39.11	39.42	37.56	40.63
Average		30.7391	31.0726	31.9908	32.1142	31.5831	31.5075	30.6892
SD		5.14986	5.49638	7.25625	7.32451	5.24647	5.23832	4.78209
	Pariticpants discontinued, dead or contact lost from the time point
N/A	Data not available

## Sheet: Diabetic
Patient number	HbA1c (mmol/mol)														Diabetic							Diabetic Type							Diabetes Duration (Years)
	BASELINE	BASELINE	6 MONTHS	6M	12 MONTHS	12M	24 MONTHS	24M	36 MONTHS	36M	48 MONTHS	48M	60 MONTHS	60M	BASELINE	6 MONTHS	12 MONTHS	24 MONTHS	36 MONTHS	48 MONTHS	60 MONTHS	BASELINE	6 MONTHS	12 MONTHS	24 MONTHS	36 MONTHS	48 MONTHS	60 MONTHS	BASELINE	6 MONTHS	12 MONTHS	24 MONTHS	36 MONTHS	48 MONTHS	60 MONTHS
P1	51 mmol/mol	51	56 mmol/mol	56	55 mmol/mol	55									Yes	Yes	Yes					Type - 2		Type - 2					50+ yrs	50+ yrs	50+ yrs
P2	37 mmol/mol	37	37 (28/jul/14)	37	38 25/mar/2015	38									No	No	No
P3	74 - 14/apr/14	74	95 mmol/mol (9/jan/15)	95	78 mmol/mol (12/may/15)	78									Yes	Yes	Yes					Type - 2	Type - 2	Type - 2					11 years (2003)	12 years (2003)	12 Years approximately
P4	35 (7/mar/14)	35	35 mmol/mol (7/mar/14)	35	36 mmol/mol (25/5/15)	36									No	No	No
P5	37 (19/may/14 Non fasting)	37	42 mmol/mol (28/nov/14)	42	-										No	No	No
P6	38 mmol/mol (7/may/14	38	38 mmol/mol (7/may/14)	38	-										No	No	No
P7	Nil in 4 years		37 mmol/mol (1/oct/14)	37	36 mmol/mol (7/apr/15)	36									No	No	No
P8	44 (7/2/14)	44	49 mmol/mol (7/nov/14)	49	59 mmol/mol (19/jun/15)	59									Yes	Yes	Yes					Type - 2	Type - 2	Type - 2					20 Years	20 years approximately	20 years approximately
P9	38 29/sep/14	38	39 mmol/mol	39	38 mmol/mol	38									No	No	No
P10	39 (19/aug/14)	39	36 (13/jan/15)	36	38 (9/apr/15)	38									No	No	No
P11	34 (26/jul/14)	34	34 mmol/mol	34	34 26/jul/14	34									No	No	No
P12	40 mmol/mol	40	42 mmol/mol	42	42 mmol/mol	42									No	No	No
P13	40 mmol/mol	40	40 (3/jul/14)	40	40 (3/jul/14)	40									No	No	No
P14	78 mmol/mol	78	46 mmol/mol (30/01/2015)	46	54 mmol/mol (10/11/15)	54									Yes	Yes	Yes												7 years approximately	7 yrs approximately.	7.5 yrs approximately
P15	32 (5/aug/14)	32	37 (12/dec/14)	37	37 (12/dec/14)	37									No	No	No
P16	34 (17/sep/14)	34	34 (17/Sep/14)	34	34 (17/sep/14)	34									No	No	No
P17	37 (16/sep/14)	37	37 (16/sep/14)	37	38 mmol/mol	38	Nil 38 mmol/mol (30/oct/15)	38	46 mmol/mol, (25/jul/18)	46	50 mmol/mol	50			No	No	No	No	No	No
P18	40 (8/jan/15)	40	40 (8/jan/15)	40	41 (8/sep/15)	41	41 mmol/mol (8/sep/15)	41	44 mmol/mol, (12/apr/18)	44	44 mmol/mol, (9/jan/19)	44	44 mmol/mol (18/mar/19)	44	No	No	No	No	No	No	No
P19	56 (30/oct/14)	56	56 (17/jun/15)	56	60 (7/dec/15)	60	58 mmol/mol	58	56 mmol/mol (12/jun/18)	56	62 mmol/mol, (6/dec/18)	62	65 mmol/mol (9/jan/2020)	65	Yes	Yes	Yes	Yes	Yes	Yes	Yes	Type - 2	Type - 2	Type - 2	Type - 2	Type - 2	Type - 2	Type - 2	15 Yrs +	15+ yrs	15+ years	16 + yrs	17+ yrs	17+ yrs	18 yrs
P20	31 (5/dec/14)	31	32 (10/jul/15)	32	32 (20/jan/16)	32	31 mmol/mol	31	31 mmol/mol, (29/mar/17)	31	31 mmol/mol, (5/mar/19)	31	30 mmol/mol, (25/oct/2019)	30	No	No	No	No	No	No	No
P21	34 (21/feb/15)	34	34 mmol/mol	34	34 (21/2/15)	34	34 (21/jul/16)	34	33 mmol/mol (2/jul/18)	33	33 mmol/mol, (2/jul/18)	33	36 (05/mar/19)	36	No	No	No	No	No	No	No
P22	52 (27/nov/14)	52	49 (30/jul/15)	49	N/A		49 (31/oct/16)	49	-		47 mmol/mol (16/nov/18)	47	46 mmol/mol, (29/jul/2020) 47 (15/aug/2019)	46	Yes	Yes	Yes	Yes	Yes	Yes	Yes	Type - 2	Type - 2	Type - 2	Type - 2	Type - 2	Type - 2	Type - 2	9+ yrs	9.5 yrs approximately	10 yrs appro	11 yrs appro	12.5 yrs	13.5 + yrs	14+ yrs
P23	45 (27/jan/15)	45	48 mmol/mol (25/may/15)	48	42 mmol/mol (7/apr/16)	42	45 mmol/mol, (6/apr/17)	45							Yes	Yes	Yes	Yes				Type - 2	Type - 2	Type - 2	Type - 2				10+ Yrs (approx)	approx 10+ yrs	approx 10+ yrs	11+ yrs
P24
P25	46 mmol/mol (14/may/15)	46	46 mmol/mol (14/5/15)	46	48 (17/12/15) (HbA1c today(14/6/16), result to follow)	48	47 (30/jan/17)	47							Yes	Yes	Yes	Yes				Type - 2	Type - 2	Type - 2	Type - 2				approx 12+ yrs	approx 12 yrs	12 + yrs	13+ yrs ( Diet controlled)
P26	47 mmol/mol (2/mar/15) latest	47	Result to follow		51 mmol/mol (23/12/15)	51	49 mmol/mol (01/mar/17)	49	58 mmol/mol (30/jul/18)	58	46 mmol/mol (5/jun/2019)	46	41 (8/Jun/2020)	41	Yes	Yes	Yes	Yes	Yes	Yes	Yes	Type - 2	Type - 2	Type - 2	Type - 2	Type - 2	Type - 2		from 2012	2012 since	since 2012	since 2012, (approx 5 yrs)	from 2012	From 2012	8+ yrs
P27	42 mmol/mol	42	40 mmol/mol (15/sep/15)	40	40 mmol/mol (09/jun/16)	40	36 mmol/mol (28/jun/17)	36	40 mmol/mol (24/may/18)	40	40 mmol/mol (7/jul/19)	40			Yes	Yes	Yes	Yes	Yes	Yes	Yes	Type - 2	Type - 2	Type - 2	Type - 2	Type - 2	Type - 2	Type - 2	approx 20 yrs	approx 20 yrs	approx 20 yrs	approx 21 yrs	22+ yrs	23 + yrs	24 yrs
P28	52 (5/may/15)	52	60 mmol/mol (9/Feb/16)	60	60 mmol/mol (26/apr/16)	60									Yes	Yes	Yes					Type - 2	Type - 2	Type - 2					20 yrs	20 yrs	21 yrs
P29	83 mmol/mol (8/may/15)	83	56 mmol/mol	56	51 (28/jul/16)	51	60 (8/aug/17)	60							Yes	Yes	Yes	Yes				Type - 2	Type - 2	Type - 2	Type - 2				11 Years	11 + yrs	12 + yrs	13+ yrs
P30	38 (15/6/15) pending (13/10/15) = 39	39	39 (13/oct/15)	39	N/A		35 (14/11/16)	35	37mmol/mol (28/oct/2018)	37	34mmol/mol (28/nov/2019)	34	34 (28/nov/19) , 39 (7/oct/2020)	34	No	Yes	Yes	Yes	Yes	Yes	Yes		Type - 2	Type - 2	Type - 2	Type - 2	Type - 2	Type - 2		11 months	11 months		3.5 yrs	4.5 + yrs
P31	92 (28/7/15)	92	86 (5/feb/16)	86	65 (25/11/16)	65			62 mmol/mol, (27/mar/18)	62	70 mmol/mol (5/sep/19)	70	81 mmol/mol (28/jul/2020)	81	Yes	Yes	Yes	Yes	Yes	Yes	Yes	Type - 2	Type - 2	Type - 2	Type - 2	Type - 2	Type - 2	Type - 2	6+ yrs	approx 6.5 + yrs	Approx 7 yrs	approx 8+ yrs	9+ yrs	10+ yrs	11+ yrs
P32	94 mmol/mol (28/10/15) 70 mmol/mol (23/2/16)	70	94 mmol/mol (16/aug/16)	94	80 mmol/mol (16/feb/17)	80	75 mmol/mol (19/feb/18)	75							Yes	Yes	Yes	Yes				Type - 2	Type - 2	Type - 2	Type - 2				Approx 6 yrs	Approx 6 + yrs	Approx 7 yrs	Approx 8 yrs
P33	55 (29/1/16)	55	45 mmol/mol (27/apr/16)	45	N/A		45 mmol/mol	45	44 mmol/mol (4/8/18)	44	48 (6/jul/2020)	48	82 mmol/mol 23/Jul/2021	82	Yes	Yes	Yes	Yes	Yes	Yes	Yes	Type - 2	Type - 2	Type - 2	Type - 2	Type - 2	Type - 2	Type - 2	Approx 8 yrs	8+ yrs	9+ yrs	10+ yrs	11+ yrs	12+ yrs	Approx. 13 yrs
P34	66 mmol/mol	66	66 (5/1/17)	66	74 (19/jul/17)	74	83 mmol/mol, (1/aug/18)	83							Yes	Yes	Yes	Yes				Type - 2	Type - 2	Type - 2	Type - 2				3+ yrs	3+ yrs ago	3.5+ yrs	4.5 yrs
P35	36 3/mar/17	36	36 mmol/mol (3/mar/17)	36	37 mmol/mol (27/oct/17)	37			37 mmol/mol, 30/dec/2019	37	37 mmol/mol, 31mar2021	37	36 mmol/mol (16/feb/22)	36	No	No	No	No	No	No	No
P36	36 mmol/mol (24/apr/17)	36	36 mmol/mol (24/apr/17)	36	35 mmol/mol (24/feb/18)	35	36 mmol/mol 21/jan/19	36	35 (18/feb/2020)	35	37 mmol/mol, 24/feb/2021	37	38 mmol/mol	38	No	No	No	No	No	No	No
P37	36 mmol/mol (13/apr/17)	36	36 mmol/mol, (13/apr/17)	36	36 mmol/mol, (28/nov/17)	36	39 mmol/mol	39	40 (14/july/2020)	40	41 mmol/mol 20may2021	41			No	No	No	No	No	No	No
P38	32 mmol/mol (6/apr/17)	32	32 mmol/mol, (6/apr/17)	32	32 mmol/mol, (6/apr/17)	32			32 (7/july/2020)	32	34 mmol/mol (10jun2021)	34	34 mmol/mol (17/Jan/22)	34	No	No	No	No	No	No	No
P39	31 (3/apr/17)	31	31 mmol/mol	31	29 mmol/mol (20/3/18)	29	28 mmol/mol (17/sep/18)	28	29 (11/mar/2020)	29			29 mmol/mol (2/may/22)	29	No	No	No	No	No	No	No
P40	33 mmol/mol (20/apr/17)	33	33 mmol/mol (20/4/17)	33	33 mmol/mol (12/dec/17)	33	32 mmol/mol	32	36 (13/dec/19)	36	36 mmol/mol (27/apr/2021)	36	35 mmol/mol (5/may/2022)	35	No	No	No	No	No	No	No
P41	N/A		N/A		N/A		42 mmol/mol, (7/jan/19)	42	-		6/jul/21 (26/Jan/21 43 mmol/mol)	43	43 mmol/mol (03/feb/2020)	43	No	No	No	No	No	No	No
P42	37 mmol/mol, (23/feb/17)	37	37 mmol/mol, (23/feb/17)	37	42 mmol/mol, (16/feb/18)	42	42 mmol/mol, (16/feb/19)	42			43 mmol/mol (15/feb/2021)	43	44 mmol/mol (25/mar/22)	44	No	No	No	No	No	No	No
P43	40 mmol/mol	40	37 mmol/mol (14/aug/17)	37	37 mmol/mol, (14/aug/17)	37	40 mmol/mol (2/apr/19)	40	37 mmol/mol, 29/jul/20	37			38 mmol/mol (1/Jul/2022)	38	No	No	No	No	No	No	No
P44	39 mmol/mol	39	39mmol/mol, (20/feb/17)	39	39 mmol/mol, (6/mar/18)	39	40 mmol/mol (8/feb/19)	40	40 mmol/mol (17/July/20)	40	40 mmol/mol (26/feb/2021)	40	39 mmol/mol (16/March/2022)	39	No	No	No	No	No	No	No
P45	33 mmol/mol, (8/6/17)	33	33 mmol/mol, (8/jun/17)	33	N/A		32 (27/may/19)	32	35 mmol/mol, (25/8/20)	35	34 mmol/mol (29/Jan/2021)	34	34 mmol/mol (Oct 21) (26/Jul/2022)	34	No	No	No	No	No	No	No
P46	33 mmol/mol, (28/mar/17)	33	33 (28/mar/17)	33	N/A		34, (2/jul/19)	34			35 mmol/mol, (5/10/21)	35	36 mmol/mol (23/Aug/2022)	36	No	No	No	No		No	No
P47	48 mmol/mol	48	51 mmol/mol (18/jan/18)	51	51 mmol/mol, (24/feb/18)	51	50 mmol/mol	50	62 mmol/mol, (28/aug/20)	62	64 mmol/mol (3/aug/2021)	64	62 mmol/mol (8/Jul/22)	62	Yes	Yes	Yes	Yes	Yes	Yes	Yes	Type - 2	Type - 2	Type - 2	Type - 2	Type - 2		Type - 2	approx. 17 yrs	Approx. 17.5 yrs	Approx. 18 yrs	19 + yrs	20 + yrs	20 + yrs	Approx. 21 + yrs
P48	40 mmol/mol, (6/jul/17)	40	40 mmol/mol, Diet ctrlled 20/Feb, Result to follow	40	40 mmol/mol (21/may/18)	40	N/A								Yes	Yes	Yes					Type - 2	Type - 2	Type - 2					2 - 3 yrs	Approx. 3 yrs	3.5 + yrs
P49	54 (14/jul/17)	54	57 (29/nov/17)	57	60 mmol/mol	60	63 mmol/mol	63	46 mmol/mol, (8/jun/2020) 46 (26/feb/2020)	46	51 mmol/mol	51			Yes	Yes	Yes	Yes	Yes	Yes	Yes	Type - 2	Type - 2	Type - 2	Type - 2			Type - 2	35 yrs	35+ Yrs	35.5 + yrs	36.5 Yrs	37 + yrs	38.5+ yrs	Approx. 39.5 yrs
P50	56 mmol/mol	56	49 mmol/mol, (12/dec/17)	49	55 mmol/mol, (19/jun/18)	55	57 (4/dec/18)	57	61 mmol/mol (8/sep/2020)	61	54 mmol/mol, (9/jun/2021)	54	60 mmol/mol (29/8/22)	60	Yes	Yes	Yes	Yes	Yes	Yes	Yes	Type - 2	Type - 2	Type - 2	Type - 2	Type - 2		Type - 2	Approx. 18 yrs	Approx. 18.5 yrs	Approx. 19 yrs	Approx. 20 Yrs	21+ yrs	Approx. 22 yrs	Approx. 23 years
P51	59 mmol/mol	59	55 mmol/mol	55	53 mmol/mol, (20/jul/2018)	53	47 mmol/mol	47	53 mmol/mol (17/sep/2020)	53	48 mmol/mol (23/jun/2021)	48			Yes	Yes	Yes	Yes		Yes		Type - 2	Type - 2	Type - 2	Type - 2				>4 yrs	4+ yrs	4.5+ yrs ago	5 + yrs ago	6+ yrs ago	7.5+ yrs ago
P52	113 mmol/mol (24/oct/17)	113	74 (20/2/18), (17/5/18, 88 on Diabetic Nurse specialists machine)	74	82 mmol/mol (16/nov/18)	82	56 mmol/mol	56	84 mmol/mol	84					Yes	Yes	Yes	Yes				Type - 2	Type - 2	Type - 2	Type - 2				8+ yrs	8.5 yrs	9+ yrs	10+ yrs	Approx. 11 yrs
P53	83 mmol/mol (28/sep/17)	83	54 mmol/mol, (29/jan/18)	54	N/A										Yes	Yes	Yes					Type - 2	Type - 2	Type - 2					6 + yrs	6.5 yrs	7.5 + yrs
P54	34 (14/may/18) (115 - 6/feb/18)	34	40 mmol/mol (25/jan/19)	40	43 mmol/mol (11/july/2019)	43	45 mmol/mol (11/jun/2020)	45	46 mmol/mol(12 aug 21) 47 mmol/mol(21/sep/21)	46	52 mmol/mol (19/4/22)	52			Yes	Yes	Yes	Yes		Yes		Type - 2	Type - 2	Type - 2	Type - 2		Type - 2		5+ months (Diagosed during hos admit 5/2/18)	Diagnosed 5/feb/2018 ( Approx. 1 yr ago)	5/feb/2018 (Approx. 18 + mths)	Approx. 2.5 + yrs, (5/feb/2018)	5/feb/2018 (Approx. + 3.5 yrs)	Diagnosed 5/2/2018 (Approx. 4.5 yrs)
		Pariticpants discontinued, dead or contact lost from the time point
	N/A	Data not available

## Sheet: Hypertension
Patient number	Hypertension							Hypertension Duration
	BASELINE	6 MONTHS	12 MONTHS	24 MONTHS	36 MONTHS	48 MONTHS	60 MONTHS	BASELINE	6 MONTHS	12 MONTHS	24 MONTHS	36 MONTHS	48 MONTHS	60 MONTHS
P1	No	No	No
P2	Yes	Yes	Yes					From 28/7/2014	28/jul/14 start date	28/jul/2014 start date
P3	Yes	Yes	Yes					6 years approximately	6 years approximately.	6 1/2 years approximately
P4	Yes	Yes	Yes					10 years Approximately	10 years approximately.	10.5 years approximately
P5	No	No	No
P6	Yes	Yes	Yes					10 years approximately	10 Years approximately.	10 Years approximately
P7	No	No	No
P8	No	No	No
P9	Yes	Yes	Yes					2.5 years approximately	2.5 years approximately	3 years approximately
P10	No	No	No
P11	No	No	No
P12	Yes	Yes	Yes					Approximately 10 yrs	Approximately 10 yrs	Approximately 10.5 yrs
P13	Yes	Yes	Yes					30 yrs approximately	30 yrs approximately	30 yrs approximately
P14	Yes	Yes	Yes					5 Years approximately	5 yrs approximately	6 yrs approximately
P15	No	No	No
P16	Yes	Yes	Yes					From 8/1/2014	From Aug 2014	From August 2014
P17	Yes	Yes	Yes	Yes	Yes	Yes		2013 july	2013 appro	since 2014	3+ yrs	4.5+ yrs ago	5+ yrs
P18	Yes	Yes	Yes	Yes	Yes	Yes	Yes	Diagonised 34 years ago	Diagnosed 34 years ago	Diagnosed 34 + years ago.	Diagnosed 35+ yrs ago	diagonised 36+ yrs ago	36+ yrs	Diagnosed 37+ years ago
P19	No	No	No	No	No	No	No
P20	No	No	No	No	No	No	No
P21	Yes	Yes	Yes	Yes	Yes	Yes	Yes	From 17/12/2014	fr 17/dec/14	fr 17/dec/14	From 17/dec/14	17-dec-14 (diagnosis date)	17/dec/14 (diagnosis date)	17/12/2014 (Diagnosis date)
P22	Yes	Yes	Yes	Yes	Yes	Yes	Yes	since 10/dec/14	since 10/dec/14	since 10/dec/14	since 10/dec/14	From 10/dec/2014	since 10/dec/14	From 10/12/14
P23	No	No	No	No
P25	Yes	Yes	Yes	Yes				45 yrs (diagnosed when applying for life insurance)	45 yrs	46 yrs	47 yrs
P26	Yes	Yes	Yes	Yes	Yes	Yes	Yes	5 yrs (diagnosed approx 2010)	5.5 yrs approx (diagnosed approx 2010)	6 yrs (diagnosed approx 2010)	7 yrs (diagnosed approx 2010)	2010 (8+ yrs)	fr 2010	10+ yrs
P27	Yes	Yes	Yes	Yes	Yes	Yes	Yes	approx 21 yrs	approx 21 yrs	approx 22 yrs	approx 23 yrs	24+ yrs	25+ yrs	26 yrs
P28	Yes	Yes	Yes					approx 20 yrs		approx 21 yrs
P29	Yes	Yes	Yes	Yes				Awave of high BP for 12 weeks.	9 months	15+ months	2 yrs 3 mths +
P30	No	No	No	No	No	No	No
P31	Yes	Yes	Yes	Yes	Yes	Yes	Yes	3+ months	9+ months	15 + months	2 yrs 3 mths	3+ yrs	4+ yrs	5+ yrs
P32	Yes	Yes	Yes	Yes				Approx 15 + yrs	Approx 15+ yrs	Approx 16 yrs	Approx 17 yrs
P33	Yes	Yes	Yes	Yes	Yes	Yes	Yes	Approx 10 yrs	10+ yrs	11+ yrs	12+ yrs	13+ yrs	14+ yrs	Approx. 15 yrs
P34	Yes	Yes	Yes	Yes				5+ yrs	5.5+ Yrs	6+ yrs	7 + Yrs
P35	No	No	No	No	No	No	No
P36	Yes	Yes	Yes	Yes	Yes	Yes	Yes	Approx 20+yrs ago	Approx 20+ yrs ago	Approx 21 yrs	Approximately 22+ yrs	Approx. 23 Yrs	Approx. 24 Yrs	Approx. 25 Yrs
P37	No	No	No	No	No	No	No
P38	Yes	Yes	Yes	Yes	No	Yes	Yes	approx. 4+ yrs	Approx. 4.5 yrs	Approx. 5 yrs			Aprrox. 8+ years	Approx. 9 Yrs
P39	Yes	Yes	Yes	Yes	Yes	Yes	Yes	approx 8+ yrs	approx 8.5+ yrs	approx 9+ yrs	Approximately 10+ yrs	Approximately 11 yrs	Approximately 12 yrs	Approx. 13 years
P40	Yes	Yes	Yes	Yes	Yes	No	Yes	approx 20+ yrs	Approx 20+ yrs	Approx 20+ yrs	20+ yrs	21 + yrs		23+ years
P41	Yes	Yes	Yes	Yes	Yes	Yes	Yes	approx 2 yrs	Approx 2.5 yrs	3+ yrs	4+ yrs	Approximately 5 yrs	6+ yrs	7+ yrs
P42	Yes	Yes	Yes	Yes	Yes	Yes	Yes	Approx. 2+ yrs	2.5 yrs	3 yrs	4+ yrs	5+ yrs	6 yrs	7 years
P43	No	No	No	No	No	No	No
P44	Yes	Yes	Yes	Yes	Yes	Yes	Yes	unsure, several years	unsure, several years	unsure, several years	unsure, Several yrs	Several years	Several years	Several Years
P45	No	No	No	No	No	No	No
P46	No	No	No	No		No	No
P47	No	No	No	No	No	No	No
P48	Yes	Yes	Yes					Approx. 5 yrs	Approx. 5/day for 15 .5 yrs	6+ yrs
P49	Yes	Yes	Yes	Yes	Yes	Yes	Yes	2+ yrs	2.5+ yrs	3+ yrs	4+ yrs	Approx. 5 + yrs	6+ yrs	Approx. 7 + yrs
P50	Yes	Yes	Yes	Yes	Yes	Yes	Yes	20 yrs (approx.)	Approx. 20 yrs	Approx. 20 yrs	Approx. 20 Yrs	21+ yrs	Approx. 22 Yrs	Approx. 23 years
P51	Yes	Yes	Yes	Yes	Yes	Yes		Approx. >6 yrs	Approx. 6.5 yrs	Approx. 7+ yrs	8+ yrs	9+ yrs	Approx. 10 Yrs
P52	Yes	Yes	Yes	Yes	Yes			5+ yrs	5.5 yrs		7 + yrs	7 + yrs
P53	Yes	Yes	Yes					6+ yrs	6.5 + yrs	7.5 + yrs
P54	Yes	Yes	Yes	Yes	Yes	Yes		5+ months	12 + months	Approx. 18 + months	Approx. 2.5 + yrs	Approx. 3.5 Yrs	Approx. 4.5 years

## Sheet: Medications
Participant	Medications prescribed
	Ca++ Channel Blocker	ACE Inhibitor	Beta Blocker	Angiotensin Receptor Blocker	Statin	Metformin	Insulin	Sulfonylurea	GLP 1 agonists	Thiazoladione	Peptidase 4 antagonist	Glitazones
P1	No	Yes	Yes	No	Yes	No	No	No	No	No	No	No
P2	Yes	No	No	No	Yes	Non-diabetic
P3	Yes	No	No	Yes	Yes	Yes	No	No	No	No	No	No
P4	Yes	No	Yes	Yes	No	Non-diabetic
P5	No	Yes	Yes	No	Yes
P6	No	Yes	Yes	No	Yes
P7	No	No	Yes	No	Yes
P8	No	Yes	Yes	No	Yes	No	No	No	No	No	No	No
P9	No	Yes	Yes	No	Yes	Non-diabetic
P10	No	No	Yes	No	Yes
P11	No	No	Yes	No	Yes
P12	No	Yes	Yes	No	Yes
P13	No	No	Yes	Yes	Yes
P14	No	Yes	Yes	No	Yes	Yes	No	Yes	No	No	No	No
P15	No	No	Yes	No	Yes	Non-diabetic
P16	No	Yes	Yes	No	Yes
P17	No	Yes	Yes	No	Yes
P18	Yes	No	Yes	No	Yes
P19	No	Yes	Yes	No	Yes	Yes	No	Yes	No	No	No	No
P20	No	No	Yes	No	Yes	Non-diabetic
P21	Yes	No	Yes	No	Yes
P22	No	No	No	No	Yes	No	No	No	No	No	No	No
P23	No	Yes	Yes	No	Yes	Yes	Yes	Yes	No	No	No	No
P25	No	Yes	Yes	No	Yes	Non-diabetic
P26	Yes	No	Yes	Yes	Yes	No	No	No	No	No	No	No
P27	No	Yes	Yes	No	Yes	Yes	Yes	No	No	No	No	No
P28	No	No	Yes	Yes	Yes	No	No	No	No	No	No	No
P29	Yes	Yes	Yes	No	Yes	No	Yes	No		No	No	No
P30	Yes	Yes	Yes	No	No	Yes	No	Yes	No	No	No	No
P31	No	No	Yes	No	Yes	Non-diabetic
P32	No	Yes	Yes	No	Yes	No	No	Yes	No	No	No	No
P33	Yes	Yes	Yes	No	Yes	Yes	No	No	No	No	No	No
P34	No	Yes	Yes	No	Yes	Yes	No	No	No	No	No	No
P35	Yes	No	No	No	Yes	Yes	No	No	No	No	No	No
P36	No	No	Yes	No	Yes	Non-diabetic
P37	Yes	No	Yes	No	Yes
P38	No	No	No	No	Yes
P39		Yes	Yes	No	No
P40	No	Yes	Yes	No	Yes
P41	Yes	Yes	Yes	No	Yes
P42	No	No	Yes	No	Yes
P43	No	Yes	Yes	No	Yes
P44	No	No	Yes	No	Yes
P45	No	No	No	No	Yes
P46	Yes	No	No	No	Yes
P47	No	No	Yes	No	Yes
P48	No	Yes	Yes	No	Yes	No	No	No	No	No	No	No
P49	No	No	Yes	No	Yes	No	No	No	No	No	No	No
P50	No	Yes	Yes	No	Yes	Yes	Yes	No	No	No	No	No
P51	No	Yes	Yes	No	Yes	Yes	No	No	No	No	No	No
P52	No	Yes	Yes	No	Yes	Yes	No	No	No	No	No	No
P53	Yes	Yes	Yes	No	Yes	Yes	Yes	Yes	No	No	No	No
P54	No	Yes	Yes	No	Yes	Yes	No	Yes	No	No	No	No
	No	Yes	Yes	No	Yes	Yes	Yes	Yes	No	No	No	No
